# Supplementary material for: Identification of key genes in bovine muscle development by co-expression analysis
Source: PeerJ. 2023 Apr 12;11:e15093. doi: 10.7717/peerj.15093 (PMC10105563; doi:10.7717/peerj.15093)
Supplement: Supplemental Information 6 [file peerj-11-15093-s006.csv]

	module	genes
16	magenta	ZNF804A
90	magenta	ZBED3
103	magenta	XKR5
137	magenta	WFIKKN2
169	magenta	VSNL1
263	magenta	UBAP1L
313	magenta	TSSK6
356	magenta	TRIM72
396	magenta	TPPP2
434	magenta	TNNC2
470	magenta	TMPRSS9
474	magenta	TMOD4
503	magenta	TMEM38A
510	magenta	TMEM262
565	magenta	TMCC1
577	magenta	TM4SF18
691	magenta	TCF21
712	magenta	TBR1
718	magenta	TAX1BP3
751	magenta	SYPL2
755	magenta	SYNPO2
845	magenta	ST8SIA2
907	magenta	SPECC1
967	magenta	SNAI3
970	magenta	SMTNL1
993	magenta	SLN
1013	magenta	SLC9A5
1017	magenta	SLC8A3
1044	magenta	SLC6A1
1074	magenta	SLC39A8
1254	magenta	SHB
1292	magenta	SGIP1
1316	magenta	SESN1
1348	magenta	SEMA6C
1354	magenta	SEMA4D
1368	magenta	SEL1L3
1380	magenta	SDR42E1
1409	magenta	SCN4B
1410	magenta	SCN4A
1416	magenta	SCN1A
1485	magenta	RYR1
1502	magenta	RSPO2
1532	magenta	ROBO2
1549	magenta	RNF144B
1592	magenta	RHOF
1750	magenta	RAB20
1770	magenta	PWWP2B
1773	magenta	PVALB
1784	magenta	PTPRK
1824	magenta	PSTPIP2
1841	magenta	PRSS35
1881	magenta	PRKCQ
1918	magenta	PPP1R27
1931	magenta	PPM1H
1995	magenta	PLPPR1
2059	magenta	PKP2
2072	magenta	PITX3
2103	magenta	PHTF2
2134	magenta	PFKFB4
2135	magenta	PFKFB3
2164	magenta	PDLIM3
2167	magenta	PDK4
2186	magenta	PDE4C
2187	magenta	PDE4A
2266	magenta	PAK1
2271	magenta	PADI2
2273	magenta	PACSIN1
2274	magenta	PACRGL
2300	magenta	OTUD1
2311	magenta	OSCP1
2379	magenta	NTF4
2389	magenta	NSG2
2393	magenta	NRTN
2406	magenta	NR6A1
2408	magenta	NR4A3
2409	magenta	NR4A2
2410	magenta	NR4A1
2424	magenta	NPPC
2444	magenta	NOS1
2455	magenta	NMRAL1
2484	magenta	NIPAL1
2502	magenta	NFATC1
2512	magenta	NEURL1
2531	magenta	NEBL
2532	magenta	NEB
2594	magenta	NAPRT
2596	magenta	NANOS1
2611	magenta	MYOZ3
2613	magenta	MYOZ1
2639	magenta	MYLPF
2642	magenta	MYLK2
2644	magenta	MYL6B
2647	magenta	MYL1
2649	magenta	MYH8
2653	magenta	MYH4
2654	magenta	MYH3
2655	magenta	MYH2
2658	magenta	MYF6
2665	magenta	MYBPH
2667	magenta	MYBPC2
2668	magenta	MYBPC1
2678	magenta	MUC4
2703	magenta	MSS51
2795	magenta	MMP11
2798	magenta	MLXIP
2803	magenta	MLC1
2826	magenta	MGC138914
2869	magenta	MEGF10
2870	magenta	MEF2C
2899	magenta	MBNL1
2966	magenta	MAFA
2994	magenta	LYL1
3085	magenta	LPAR2
3092	magenta	LMOD3
3094	magenta	LMOD1
3100	magenta	LMCD1
3113	magenta	LINGO1
3134	magenta	LHB
3160	magenta	LCTL
3181	magenta	LANCL3
3273	magenta	KIFC3
3299	magenta	KIAA0895
3318	magenta	KCNT1
3321	magenta	KCNQ5
3357	magenta	KCNG2
3359	magenta	KCNE5
3364	magenta	KCNC4
3367	magenta	KCNB1
3387	magenta	JSRP1
3435	magenta	ISOC1
3461	magenta	IQCH
3503	magenta	IL20RA
3544	magenta	IGFN1
3568	magenta	IFITM10
3630	magenta	HS6ST2
3694	magenta	HMGB3
3701	magenta	HK2
3718	magenta	HHAT
3735	magenta	HEBP2
3778	magenta	H4C7
3785	magenta	H3C2
3829	magenta	GSTK1
3873	magenta	GRB7
3892	magenta	GPR88
3965	magenta	GNMT
4027	magenta	GGT7
4056	magenta	GCNT2
4085	magenta	GAREM2
4090	magenta	GANC
4107	magenta	GADL1
4150	magenta	FSCN2
4174	magenta	FOXO6
4190	magenta	FOSB
4224	magenta	FILIP1L
4228	magenta	FHOD1
4230	magenta	FHL3
4329	magenta	FAM78A
4347	magenta	FAM200A
4354	magenta	FAM174B
4365	magenta	FAM163A
4378	magenta	FAM110C
4411	magenta	EYA2
4502	magenta	ENO4
4552	magenta	EGR3
4554	magenta	EGR1
4625	magenta	DUSP13
4664	magenta	DOK5
4702	magenta	DNA2
4726	magenta	DKKL1
4750	magenta	DHDH
4794	magenta	DCLK3
4882	magenta	CX3CL1
4888	magenta	CTXN3
4911	magenta	CSRP2
4914	magenta	CSPG4B
4916	magenta	CSMD2
4919	magenta	CSGALNACT2
4971	magenta	CPQ
4990	magenta	COX7A2
5061	magenta	CNTN2
5064	magenta	CNTF
5098	magenta	CLIC4
5135	magenta	CLCN1
5147	magenta	CITED4
5167	magenta	CHRND
5192	magenta	CHD5
5276	magenta	CDK6
5298	magenta	CDH15
5402	magenta	CCNB1IP1
5422	magenta	CCL19
5434	magenta	CCDC88C
5466	magenta	CCDC157
5486	magenta	CBLN4
5492	magenta	CAVIN4
5499	magenta	CATSPER4
5517	magenta	CAPN3
5548	magenta	CACNG1
5551	magenta	CACNA2D2
5553	magenta	CACNA1S
5573	magenta	CA13
5587	magenta	C6H4orf54
5676	magenta	BTG2
5684	magenta	BRICD5
5685	magenta	BRI3BP
5692	magenta	BOLL
5726	magenta	BIN1
5751	magenta	BCL6
5801	magenta	ATXN1
5807	magenta	ATP8A1
5833	magenta	ATP2A1
5837	magenta	ATP1A4
5853	magenta	ATF3
5891	magenta	ART1
5899	magenta	ARPP21
5914	magenta	ARL11
6049	magenta	AMPD1
6066	magenta	ALK
6078	magenta	ALDH1B1
6080	magenta	ALDH1A2
6127	magenta	AGBL2
6174	magenta	ADGRA1
6214	magenta	ADAM19
6302	magenta	ABCC1
