# Supplementary material for: Identification of key genes in bovine muscle development by co-expression analysis
Source: PeerJ. 2023 Apr 12;11:e15093. doi: 10.7717/peerj.15093 (PMC10105563; doi:10.7717/peerj.15093)
Supplement: Supplemental Information 8 [file peerj-11-15093-s008.csv]

	x
1	TRIM72
2	TMOD4
3	SLC9A5
4	SCN4A
5	RYR1
6	PPP1R27
7	MYOZ3
8	CAPN3
9	MYF6
10	MYBPH
11	MYBPC2
12	MSS51
13	LMOD3
14	JSRP1
15	DUSP13
16	CLCN1
17	ATP2A1
18	ART1
19	ARPP21
20	IGFN1
