# Supplementary material for: Identification of key genes in bovine muscle development by co-expression analysis
Source: PeerJ. 2023 Apr 12;11:e15093. doi: 10.7717/peerj.15093 (PMC10105563; doi:10.7717/peerj.15093)
Supplement: Supplemental Information 13 [file peerj-11-15093-s013.r]

rm(list = ls())  
options(stringsAsFactors = F)
library(stringr)
library(GEOquery)
library(AnnoProbe)
library(limma)
library(ggplot2)
library(tinyplanet)
library(dplyr)
library(WGCNA)
library(data.table)
library(tidyverse)
library(readxl)


exp = read.table(file = "data/GSE137943.txt")
exp[1:4,1:4]
png(filename = "1-raw-sample-stat-boxplot.png")
par(mai = c(1.3,1,0.1,1) )
boxplot(exp,las=2) 
dev.off()

pd <- read.table(file = "trait-2.txt",row.names = 1, sep = "\t", header = T)
pd <- data.frame(pd)
head(pd)

exp = exp[,colnames(exp) %in% rownames(pd)]
p = identical(rownames(pd),colnames(exp));p


exp=log2(exp+1)
library(limma)
exp=normalizeBetweenArrays(exp)
png(filename = "2-normal-sample-stat-boxplot.png")
par(mai = c(1.3,1,0.1,1) )
boxplot(exp,las=2) 
dev.off()


names(pd)

datTraits = pd


gsg = goodSamplesGenes(exp, verbose = 3)
gsg$allOK;table(!is.na(exp))

datExpr0 <- exp
datExpr0 <- t(datExpr0[order(apply(datExpr0,1,mad), decreasing = T)[1:8000],])
dim(datExpr0)

library(data.table)
ids <- read.table('data/Bos_taurus_ARS-UCD1_2_101.txt',na.strings = "",sep = " ")
ids[1:4,1:4]
ids=ids[,c(6,7)]
head(ids)

colnames(ids)=c('probe_id','symbol')  
ids = na.omit(ids)
ids$probe_id=as.character(ids$probe_id)
ids=ids[ids$probe_id %in%  colnames(datExpr0),]
datExpr0 = t(datExpr0)
datExpr0[1:4,1:4]   
datExpr0=datExpr0[ids$probe_id,] 

ids$median=apply(datExpr0,1,median)
ids=ids[order(ids$symbol,ids$median,decreasing = T),]
ids=ids[!duplicated(ids$symbol),]
datExpr0=datExpr0[ids$probe_id,] 
rownames(datExpr0)=ids$symbol
datExpr0[1:4,1:4]  
datExpr0 = t(datExpr0)


sampleTree = hclust(dist(datExpr0), method = "average")
plot(sampleTree)

# Plot the sample tree: Open a graphic output window of size 12 by 9 inches
# The user should change the dimensions if the window is too large or too small.
dir.create('output')

sizeGrWindow(12,9)
pdf(file = "./output/01_sampleTree.pdf", width = 12, height = 9);
par(cex = 0.6);
par(mar = c(0,4,2,0))
plot(sampleTree, main = "Sample clustering to detect outliers",
     sub="", xlab="", cex.lab = 1.5, cex.axis = 1.5, cex.main = 2)
dev.off()

datExpr=datExpr0
nGenes = colnames(datExpr)
nSamples = rownames(datExpr)

collectGarbage()

femaleSamples = rownames(datExpr)
traitRows = match(femaleSamples, rownames(datTraits))
datTraits = datTraits[traitRows,] 


# Re-cluster samples
sampleTree2 = hclust(dist(datExpr), method = "average")

# Convert traits to a color representation: white means low, red means high, grey means missing entry
datTraits = pd
traitColors = numbers2colors(datTraits[,3], signed = FALSE,colors = c("#FF5252", "#8BC34A", "#FF0000", "#FF00FF", 
                                                                      "#8600FF", "#4A4AFF", "#00FFFF", "#28FF28") )

# Plot the sample dendrogram and the colors underneath.
pdf(file = "output/011_sampleClustering_addTraits.pdf", width = 14, height = 9);
plotDendroAndColors(sampleTree2, traitColors,
                    groupLabels = names(datTraits),
                    main = "Sample dendrogram and trait heatmap")
dev.off()

dir.create('raw_Rdata1')
save(datExpr,exp, ids, datTraits,pd,file = "./raw_Rdata1/01_data.Rdata")


#####################################################################################################
rm(list=ls())
# The following setting is important, do not omit.
options(stringsAsFactors = FALSE)
# Load the WGCNA package
library(WGCNA)

load("./raw_Rdata/01_data.Rdata")

# Choose a set of soft-thresholding powers
powers = c(c(1:10), seq(from = 12, to=30, by=2))

# Call the network topology analysis function
sft = pickSoftThreshold(datExpr, 
                        powerVector = powers, 
                        verbose = 5)
po <- sft$powerEstimate;po

pdf('./output/02_powers.pdf',width = 9,height =5)
par(mfrow = c(1,2))
cex1 = 0.9

# Scale-free topology fit index as a function of the soft-thresholding power
plot(sft$fitIndices[,1], 
     -sign(sft$fitIndices[,3])*sft$fitIndices[,2],
     xlab="Soft Threshold (power)",
     ylab="Scale Free Topology Model Fit,signed R^2",
     type="n",
     main = paste("Scale independence"));
text(sft$fitIndices[,1], -sign(sft$fitIndices[,3])*sft$fitIndices[,2],
     labels=powers,
     cex=cex1,col="red");

# this line corresponds to using an R^2 cut-off of h
abline(h=0.8,col="red")

# Mean connectivity as a function of the soft-thresholding power
plot(sft$fitIndices[,1], 
     sft$fitIndices[,5],
     xlab="Soft Threshold (power)",
     ylab="Mean Connectivity", 
     type="n",
     main = paste("Mean connectivity"))
text(sft$fitIndices[,1], sft$fitIndices[,5], labels=powers, cex=cex1,col="red")

dev.off()
##########################
cor <- WGCNA::cor
net = blockwiseModules(datExpr, power = 8,
                       TOMType = "unsigned", 
                       minModuleSize = 30,
                       reassignThreshold = 0, 
                       mergeCutHeight = 0.3,
                       numericLabels = T, 
                       pamRespectsDendro = FALSE,
                       saveTOMs = TRUE,
                       saveTOMFileBase = "Bos_taurus_TOM", 
                       verbose = 3)
??blockwiseModules

cor<-stats::cor

class(net)
names(net)
table(net$colors) 

moduleLabels = net$colors

moduleColors = labels2colors(net$colors)
table(moduleColors) 
MEs = net$MEs

library(ggplot2)
pd = read.table("trait-2.txt",row.names = 1, sep = "\t", header = T)
MEs$groups = pd$sample_title
library(ggplot2)
p = ggplot(data = MEs) + 
  geom_bar(mapping = aes(x = rownames(MEs), y = ME4, color = groups,fill = groups), stat = "identity")+
  theme_bw()+
  theme(axis.text.x = element_blank())+
  labs(x = " ", y = "MEmagenta eigengene" )

tiff('./output/MEmagenta eigengene.tiff',width = 8,height =4,units = "in",res = 300,pointsize = 3 )
print(p)
dev.off()


geneTree = net$dendrograms[[1]]

pdf('./output/03_networkmodule.pdf',width = 9,height =5)
par(mfrow = c(1,2))
cex1 = 0.9
# Plot the dendrogram and the module colors underneath
plotDendroAndColors(net$dendrograms[[1]],
                    moduleColors[net$blockGenes[[1]]],
                    "Module colors",
                    dendroLabels = FALSE, 
                    hang = 0.03,
                    addGuide = TRUE, 
                    guideHang = 0.05)
dev.off()

save(MEs, moduleLabels,
     moduleColors, po,
     geneTree, 
     file = "raw_Rdata1/02_networkConstruction.RData")
table(moduleColors)


####################################################################################################
rm(list=ls())

# Load the WGCNA package
library(WGCNA)

# The following setting is important, do not omit.
options(stringsAsFactors = FALSE)

#0.导入数据----
load(file = "./raw_Rdata1/01_data.Rdata")
load(file = "./raw_Rdata1/02_networkConstruction.RData")

nGenes = ncol(datExpr)
nSamples = nrow(datExpr)

# Calculate topological overlap anew: this could be done more efficiently by saving the TOM
# calculated during module detection, but let us do it again here.
dissTOM = 1-TOMsimilarityFromExpr(datExpr, power = 8)

# Transform dissTOM with a power to make moderately strong connections more visible in the heatmap
plotTOM = dissTOM^7;
plotTOM[1:6,1:6]

# Set diagonal to NA for a nicer plot
diag(plotTOM) = NA;

# Call the plot function
sizeGrWindow(9,9)
#TOMplot(plotTOM, geneTree, moduleColors, main = "Network heatmap plot, all genes")

nSelect = 500
# For reproducibility, we set the random seed

set.seed(10);
select = sample(nGenes, size = nSelect);
selectTOM = dissTOM[select, select];
dim(selectTOM)

# There's no simple way of restricting a clustering tree to a subset of genes, so we must re-cluster.
selectTree = hclust(as.dist(selectTOM), method = "average")
selectColors = moduleColors[select];

# Open a graphical window
sizeGrWindow(9,9)
pdf('./output/04_TOM.pdf',width = 9,height = 9)
par(mfrow = c(1,2))
cex1 = 0.9


# Taking the dissimilarity to a power, say 10, makes the plot more informative by effectively changing 
# the color palette; setting the diagonal to NA also improves the clarity of the plot
plotDiss = selectTOM^7;
diag(plotDiss) = NA;
TOMplot(plotDiss, selectTree, selectColors, 
        #main = "Network heatmap plot, selected genes",
        col=gplots::colorpanel(250,'red',"orange",'lemonchiffon'))
dev.off()

# Recalculate module eigengenes
MEs = moduleEigengenes(datExpr, moduleColors)$eigengenes

pdf('./output/04_Eigengene.pdf',width = 6 ,height =5)
par(mfrow = c(1,2))
cex1 = 0.9
par(cex = 0.6)
plotEigengeneNetworks(MEs, "", 
                      marDendro = c(0,4,1,2), 
                      marHeatmap = c(3,4,1,2), 
                      cex.lab = 0.8, xLabelsAngle= 90)
dev.off()

# Plot the dendrogram
sizeGrWindow(6,6);
pdf('./output/04_Eigengene_2.pdf',width = 5 ,height =5)
par(cex = 0.8)
plotEigengeneNetworks(MEs, "Eigengene dendrogram", 
                      marDendro = c(0,4,2,0),
                      plotHeatmaps = FALSE)

# Plot the heatmap matrix (note: this plot will overwrite the dendrogram plot)
par(cex = 0.8)
plotEigengeneNetworks(MEs, "Eigengene adjacency heatmap", 
                      marHeatmap = c(3,4,2,2),
                      plotDendrograms = FALSE, 
                      xLabelsAngle = 90)
dev.off()


head(datTraits)
rownames(datTraits) <- rownames(pd)
names(datTraits)


# Add the weight to existing module eigengenes
MET = orderMEs(cbind(MEs, datTraits))

# Plot the relationships among the eigengenes and the trait
#sizeGrWindow(7,7);
pdf('./output/04_Eigengene_3.pdf',width = 5 ,height =5)
par(mai = c(3,3,0.1,0.1) )
plotEigengeneNetworks(MET, "", 
                      marDendro = c(1,9,1,3), 
                      marHeatmap = c(9,9,0,1), 
                      cex.lab = 0.8, xLabelsAngle= 90)
dev.off()

####################################################################################################
rm(list=ls())
options(stringsAsFactors = FALSE)
library(WGCNA)

load("./raw_Rdata1/01_data.Rdata")
load("./raw_Rdata1/02_networkConstruction.RData")

#1.Modules-traits relationships----
# Define numbers of genes and samples
nGenes = ncol(datExpr)
nSamples = nrow(datExpr)

# Recalculate MEs with color labels
MEs0 = moduleEigengenes(datExpr, moduleColors)$eigengenes
MEs0[1:6,1:6]

MEs = orderMEs(MEs0)
MEs[1:6,1:6]

moduleTraitCor = cor(MEs, datTraits, use = "p");

moduleTraitPvalue = corPvalueStudent(moduleTraitCor, nSamples);


sizeGrWindow(10,6)

# Will display correlations and their p-values
textMatrix =  paste(signif(moduleTraitCor, 2),"\n(",signif(moduleTraitPvalue, 1),")", sep = "");
dim(textMatrix) = dim(moduleTraitCor)
textMatrix[1:6,1:2]

tiff('./output/05_correlation.tiff',width = 10,height =12,units = "in",res = 300,pointsize = 3 )
par(cex=3)
par(mai = c(0.1,0.1,0.1,0.1))
par(mar = c(9,10, 3, 5))
# Display the correlation values within a heatmap plot
names(datTraits)
labeledHeatmap(Matrix = moduleTraitCor,
               xLabels = names(datTraits),
               yLabels = names(MEs),
               ySymbols = names(MEs),
               colorLabels = FALSE,
               colors = blueWhiteRed(50),
               textMatrix = textMatrix,
               setStdMargins = FALSE,
               cex.text = 1.2,
               zlim = c(-1,1),
               main = paste("Module-trait relationships"))
dev.off()

#3.Module membership----
# names (colors) of the modules
modNames = substring(names(MEs), 3)

geneModuleMembership = as.data.frame(cor(datExpr, MEs, use = "p"));
MMPvalue = as.data.frame(corPvalueStudent(as.matrix(geneModuleMembership), nSamples));

names(geneModuleMembership) = paste("MM", modNames, sep="")
names(MMPvalue) = paste("p.MM", modNames, sep="")


# Define variable weight containing the weight column of datTrait
i = 6
h = 3
gp <- as.data.frame(datTraits[,i])
names(gp) = colnames(datTraits)[i]

geneTraitSignificance = as.data.frame(cor(datExpr, gp, use = "p"))
GSPvalue = as.data.frame(corPvalueStudent(as.matrix(geneTraitSignificance), nSamples))

names(geneTraitSignificance) = paste("GS.", names(gp), sep="")
names(GSPvalue) = paste("p.GS.", names(gp), sep="")

module = modNames[h]
column = match(module, modNames);
moduleGenes = moduleColors==module;

#sizeGrWindow(7, 7)
tiff(file = paste0("./output/",module,"_",names(gp),".tiff"),width = 6,height =5,units = "in",res = 300,pointsize = 3 )
par(cex = 3)
par(mar = c(5,6,3,3) )

verboseScatterplot(abs(geneModuleMembership[moduleGenes, column]),
                   abs(geneTraitSignificance[moduleGenes, 1]),
                   xlab = paste("Module Membership in", module, "module"),
                   ylab = "Gene significance for Control",
                   main = paste("Module membership vs. gene significance\n"),
                   cex.main = 1.2, cex.lab = 1.2, cex.axis = 1.2, col = module)
abline(h=0.8, v = 0.8, col="black", lty=2)
dev.off()


target_gene <- data.frame(geneTraitSignificance$GS.Muscle, geneModuleMembership$MMmagenta)
rownames(target_gene) <- rownames(geneTraitSignificance)
hub_gene <- target_gene[abs(target_gene[1]) > 0.79 & 
                          abs(target_gene[2]) > 0.8,]

library(ComplexHeatmap)
library(ggplot2)
module = modNames[h]
load("./raw_Rdata1/01_data.Rdata")
dat <- t(datExpr)

target_exp <- datExpr[,colnames(datExpr) %in% rownames(target_gene)]
target_exp[1:4,1:4]
hub_exp <- datExpr[,colnames(datExpr) %in% rownames(hub_gene)]

hub_cor <- cor(hub_exp)
Heatmap(hub_cor)

library(corrplot)
library(paletteer)
my_color = rev(paletteer_d("RColorBrewer::RdYlBu"))
my_color = colorRampPalette(my_color)(10)
M = cor(hub_exp)
testRes = cor.mtest(hub_exp, conf.level = 0.95)
tiff('./output/heatmap-muscle-60.tiff',width = 20,height =15,units = "in",res = 300,pointsize = 3 )
par(cex = 4)
corrplot(M, order = 'AOE',
         method = "square",
         type = 'upper', 
         tl.pos = 'd',
         p.mat = testRes$p, 
         insig = "label_sig",
         pch.cex = .9,
         tl.col="black",
         col = my_color)
dev.off()
corrplot(M, col = my_color,
         add = TRUE, 
         type = 'lower', 
         method = 'number', 
         order = 'AOE',
         diag = FALSE, 
         tl.pos = 'n', 
         cl.pos = 'n')
dev.off()

library(corrplot)
M<-cor(hub_exp)
library(paletteer)
p.mat <- cor.mtest(hub_exp)$p

tiff('./output/muscle__heatmap_60.tiff',width = 10,height =12,units = "in",res = 600,pointsize = 3 )
par(cex = 1.5)
col <- rev(colorRampPalette(c("#BB4444", "#EE9988", "#FFFFFF", "#77AADD", "#4477AA"))(200))
corrplot(M, method="color", 
         #tl.pos = "d",
         col=col,  
         type="lower", 
         order="hclust",
         addCoef.col = "black",
         tl.col="black",
         tl.srt=45,
         p.mat = p.mat, 
         sig.level = 0.05, 
         insig = "blank", 
         diag=FALSE
)
dev.off()


#?heatmap
genes_all <- data.frame(module=moduleColors,
                        genes=colnames(datExpr))
head(genes_all)
write.csv(genes_all,file = './output/genes-all-modules.csv')

module = modNames[h]
genes_go <- genes_all[genes_all$module == module,]
write.csv(genes_go,
          file = paste0("./output/",module,"_muscle_genes.csv"))
write.csv(rownames(hub_gene), file = paste0("./output/",module,"_",names(datTraits)[i],"_hub_genes_20.csv"))

length(modNames)

save(MEs,geneModuleMembership, geneTraitSignificance, geneModuleMembership, target_exp, target_gene, hub_gene, hub_exp,
     file = "./raw_Rdata1/03_Modules-fat-traits.Rdata")
